# Supplementary material for: Diversity-oriented synthetic strategy for developing a chemical modulator of protein–protein interaction
Source: Nat Commun. 2016 Oct 24;7:13196. doi: 10.1038/ncomms13196 (PMC5078997; doi:10.1038/ncomms13196)
Supplement: Supplementary Data 1 — X-Ray coordinates [file ncomms13196-s2.cif]

data_global
_audit_creation_method                  'APEX2 v2014.1-1'

_publ_requested_journal                 ?

_publ_contact_author_name               ?
_publ_contact_author_address            
;
;
_publ_contact_author_email              ?
_publ_contact_author_fax                ?
_publ_contact_author_phone              ?

_publ_section_title                     
;
;
_publ_section_abstract                  
;
;
_publ_section_references                
;
;
_publ_section_comment                   
;
;

data_I
_chemical_name_systematic               ?
_chemical_name_common                   SBP-20160126
_chemical_formula_moiety                ?
_chemical_formula_sum                   'C23 H26 N6 O6 S'
_chemical_formula_iupac                 ?
_chemical_formula_weight                514.56
_chemical_absolute_configuration        '.'

_chemical_melting_point                 ?

_space_group_crystal_system             monoclinic
_space_group_name_H-M_alt               'P 1 21 1'
_space_group_name_Hall                  'P 2yb'
loop_
    _space_group_symop_operation_xyz
    'x, y, z'
    '-x, y+1/2, -z'

_cell_length_a                          10.0193(5)
_cell_length_b                          11.4723(6)
_cell_length_c                          10.4263(5)
_cell_angle_alpha                       90
_cell_angle_beta                        92.079(3)
_cell_angle_gamma                       90
_cell_volume                            1197.66(10)
_cell_formula_units_Z                   2
_cell_measurement_reflns_used           9569
_cell_measurement_theta_min             2.6407
_cell_measurement_theta_max             25.9919
_cell_measurement_temperature           296.(2)

_exptl_crystal_description              block
_exptl_crystal_colour                   colourless
_exptl_crystal_size_max                 0.400
_exptl_crystal_size_mid                 0.400
_exptl_crystal_size_min                 0.200
_exptl_crystal_density_diffrn           1.427
_exptl_crystal_density_meas             ?
_exptl_crystal_density_method           'not measured'
_exptl_crystal_F_000                    540

_exptl_absorpt_coefficient_mu           0.188
_exptl_absorpt_correction_type          multi-scan
_exptl_absorpt_process_details          'SADABS V2012/1 (Bruker AXS Inc.)'
_exptl_absorpt_correction_T_min         0.79
_exptl_absorpt_correction_T_max         0.96

_exptl_special_details                  
;
; 

_diffrn_ambient_temperature             296.(2)

_diffrn_source                          ?
_diffrn_source_type                     ?

_diffrn_radiation_type                  ?
_diffrn_radiation_wavelength            0.71073
_diffrn_radiation_monochromator         ?

_diffrn_measurement_device_type         'Bruker APEX-II CCD'
_diffrn_measurement_method              '\f and \w scans'

_diffrn_detector_area_resol_mean        8.3333

_diffrn_reflns_number                   20689
_diffrn_reflns_av_R_equivalents         0.1027
_diffrn_reflns_av_unetI/netI            0.2320
_diffrn_reflns_theta_min                1.96
_diffrn_reflns_theta_max                28.28
_diffrn_reflns_theta_full               28.28
_diffrn_measured_fraction_theta_max     0.984
_diffrn_measured_fraction_theta_full    0.984
_diffrn_reflns_limit_h_min              -13
_diffrn_reflns_limit_h_max              13
_diffrn_reflns_limit_k_min              -15
_diffrn_reflns_limit_k_max              15
_diffrn_reflns_limit_l_min              -13
_diffrn_reflns_limit_l_max              13

_refine_special_details                 
;
;

_reflns_number_total                    5558
_reflns_number_gt                       3086
_reflns_threshold_expression            'I > 2\s(I)'

_refine_ls_structure_factor_coef        Fsqd
_refine_ls_matrix_type                  full
_refine_ls_R_factor_all                 0.3170
_refine_ls_R_factor_gt                  0.1380
_refine_ls_wR_factor_gt                 0.2464
_refine_ls_wR_factor_ref                0.3164
_refine_ls_goodness_of_fit_ref          1.070
_refine_ls_restrained_S_all             1.070
_refine_ls_number_reflns                5558
_refine_ls_number_parameters            316
_refine_ls_number_restraints            7
_refine_ls_hydrogen_treatment           constr
_refine_ls_weighting_scheme             calc
_refine_ls_weighting_details            
    'w=1/[\s^2^(Fo^2^)+(0.1037P)^2^+2.0087P] where P=(Fo^2^+2Fc^2^)/3'

_atom_sites_solution_hydrogens          geom
_atom_sites_solution_primary            ?
_atom_sites_solution_secondary          ?

_refine_ls_shift/su_max                 0.000
_refine_ls_shift/su_mean                0.000
_refine_diff_density_max                0.563
_refine_diff_density_min                -0.341
_refine_ls_extinction_method            none
_refine_ls_extinction_coef              ?
_refine_ls_abs_structure_details        
;
Flack x determined using 627 quotients [(I+)-(I-)]/[(I+)+(I-)]
(Parsons and Flack (2004), Acta Cryst. A60, s61).
;
_refine_ls_abs_structure_Flack          0.08(9)

loop_
    _atom_type_symbol
    _atom_type_description
    _atom_type_scat_dispersion_real
    _atom_type_scat_dispersion_imag
    _atom_type_scat_source
    C C 0.0033 0.0016 'International Tables Vol C Tables 4.2.6.8 and 6.1.1.4'
    H H 0.0000 0.0000 'International Tables Vol C Tables 4.2.6.8 and 6.1.1.4'
    N N 0.0061 0.0033 'International Tables Vol C Tables 4.2.6.8 and 6.1.1.4'
    O O 0.0106 0.0060 'International Tables Vol C Tables 4.2.6.8 and 6.1.1.4'
    S S 0.1246 0.1234 'International Tables Vol C Tables 4.2.6.8 and 6.1.1.4'

_computing_data_collection              
    'Bruker Instrument Service v2013.12.0.0'
_computing_cell_refinement              'SAINT V8.34A (Bruker AXS Inc., 2013)'
_computing_data_reduction               'SAINT V8.34A (Bruker AXS Inc., 2013)'
_computing_structure_solution           ?
_computing_structure_refinement         'SHELXL-2013 (Sheldrick, 2013)'
_computing_molecular_graphics           ?
_computing_publication_material         ?

# start Validation Reply Form
_vrf_PLAT213_I
;
PROBLEM: Atom C6              has ADP max/min Ratio .....        6.6 oblate
RESPONSE: Data were not of the highest quality. 200 most disagreeable reflections were omitted.

;
# end Validation Reply Form

loop_
    _atom_site_type_symbol
    _atom_site_label
    _atom_site_fract_x
    _atom_site_fract_y
    _atom_site_fract_z
    _atom_site_U_iso_or_equiv
    _atom_site_adp_type
    _atom_site_calc_flag
    _atom_site_refinement_flags_adp
    _atom_site_refinement_flags_occupancy
    _atom_site_refinement_flags_posn
    _atom_site_occupancy
    _atom_site_disorder_assembly
    _atom_site_disorder_group
    C C1 1.0654(11) 0.2662(8) 1.2825(11) 0.073(5) Uani d . . G 1 . .
    C C2 1.0756(9) 0.2179(9) 1.1610(11) 0.064(4) Uani d . . G 1 . .
    H H2 1.1527 0.2292 1.1155 0.077 Uiso calc U . R 1 . .
    C C3 0.9707(10) 0.1529(9) 1.1075(7) 0.061(4) Uani d . . G 1 . .
    C C4 0.8555(9) 0.1360(9) 1.1755(8) 0.063(4) Uani d . . G 1 . .
    H H4 0.7852 0.0925 1.1397 0.075 Uiso calc U . R 1 . .
    C C5 0.8452(10) 0.1843(10) 1.2971(8) 0.083(6) Uani d . . G 1 . .
    H H5 0.7681 0.1731 1.3426 0.099 Uiso calc U . R 1 . .
    C C6 0.9502(12) 0.2494(10) 1.3506(8) 0.087(6) Uani d . . G 1 . .
    H H6 0.9433 0.2817 1.4319 0.104 Uiso calc U . R 1 . .
    C C7 0.9039(13) 0.3097(11) 0.8665(12) 0.048(3) Uani d . . . 1 . .
    H H7 0.9894 0.3236 0.9126 0.057 Uiso calc U . R 1 . .
    C C8 0.7896(15) 0.3606(14) 0.9460(14) 0.064(4) Uani d . . . 1 . .
    H H8A 0.8229 0.3878 1.0293 0.077 Uiso calc U . R 1 . .
    H H8B 0.745 0.4245 0.9011 0.077 Uiso calc U . R 1 . .
    C C9 0.7383(13) 0.1742(13) 0.8667(14) 0.062(4) Uani d . . . 1 . .
    H H9 0.7188 0.0974 0.9027 0.075 Uiso calc U . R 1 . .
    C C10 0.9085(16) 0.3633(13) 0.7335(15) 0.067(4) Uani d . . . 1 . .
    H H10A 0.9274 0.4459 0.7425 0.081 Uiso calc U . R 1 . .
    H H10B 0.982 0.3284 0.689 0.081 Uiso calc U . R 1 . .
    C C11 0.6910(13) 0.2706(12) 0.6512(12) 0.045(3) Uani d . . . 1 . .
    C C12 0.6595(13) 0.1888(14) 0.7453(12) 0.053(4) Uani d . . . 1 . .
    C C13 0.5495(16) 0.1137(14) 0.7190(14) 0.065(4) Uani d . . . 1 . .
    C C14 0.510(2) 0.1962(16) 0.5265(16) 0.081(6) Uani d . . . 1 . .
    H H14 0.458 0.1991 0.4507 0.098 Uiso calc U . R 1 . .
    C C15 0.4248(16) -0.0585(14) 0.7672(15) 0.076(5) Uani d U . . 1 . .
    H H15A 0.3333 -0.0339 0.7582 0.114 Uiso calc U . R 1 . .
    H H15B 0.4316 -0.1225 0.8264 0.114 Uiso calc U . R 1 . .
    H H15C 0.4554 -0.0828 0.6852 0.114 Uiso calc U . R 1 . .
    C C16 0.4715(13) 0.0786(11) 0.9379(13) 0.051(3) Uani d . . . 1 . .
    H H16A 0.3752 0.0808 0.9442 0.061 Uiso calc U . R 1 . .
    H H16B 0.5041 0.1581 0.9453 0.061 Uiso calc U . R 1 . .
    C C17 0.5295(13) 0.0088(13) 1.0482(14) 0.051(4) Uani d . . . 1 . .
    C C18 0.6162(14) -0.0807(11) 1.0347(13) 0.052(4) Uani d . . . 1 . .
    H H18 0.6403 -0.1026 0.9528 0.063 Uiso calc U . R 1 . .
    C C19 0.6710(15) -0.1421(15) 1.1429(15) 0.069(4) Uani d . . . 1 . .
    H H19 0.7301 -0.2034 1.1314 0.083 Uiso calc U . R 1 . .
    C C20 0.6369(19) -0.1108(17) 1.2628(15) 0.081(6) Uani d . . . 1 . .
    H H20 0.6724 -0.1498 1.3344 0.097 Uiso calc U . R 1 . .
    C C21 0.5471(17) -0.0183(18) 1.2765(18) 0.080(5) Uani d . . . 1 . .
    H H21 0.5215 0.0046 1.3575 0.096 Uiso calc U . R 1 . .
    C C22 0.4972(17) 0.0382(16) 1.1683(18) 0.077(5) Uani d . . . 1 . .
    H H22 0.4382 0.0998 1.1788 0.092 Uiso calc U . R 1 . .
    N N1 1.1780(19) 0.3272(16) 1.3397(16) 0.099(6) Uani d . . . 1 . .
    N N2 0.8809(11) 0.1862(9) 0.8580(10) 0.052(3) Uani d . . . 1 . .
    N N3 0.6145(14) 0.2749(11) 0.5388(11) 0.067(4) Uani d . . . 1 . .
    N N4 0.4777(12) 0.1196(11) 0.6096(13) 0.065(3) Uani d . . . 1 . .
    N N5 0.7864(13) 0.3494(11) 0.6539(13) 0.073(4) Uani d . . . 1 . .
    H H5A 0.7745 0.4035 0.5976 0.088 Uiso calc U . R 1 . .
    N N6 0.5032(10) 0.0339(10) 0.8133(11) 0.052(3) Uani d . . . 1 . .
    O O1 1.1590(19) 0.3801(18) 1.4392(17) 0.161(7) Uani d . . . 1 . .
    O O2 1.2791(15) 0.3318(15) 1.2851(12) 0.121(6) Uani d . . . 1 . .
    O O3 0.9228(11) -0.0131(8) 0.9465(9) 0.068(3) Uani d . . . 1 . .
    O O4 1.1082(9) 0.1229(9) 0.9126(8) 0.062(3) Uani d . . . 1 . .
    O O5 0.7025(8) 0.2633(8) 0.9584(8) 0.059(3) Uani d . . . 1 . .
    S S1 0.9786(4) 0.1030(3) 0.9515(3) 0.0570(10) Uani d . . . 1 . .
    O O1S 0.2246(13) 0.0545(10) 0.5055(11) 0.087(3) Uani d . . . 1 . .
    H H1S 0.2565 0.114 0.4756 0.13 Uiso calc U . R 1 . .
    C C1S 0.1250(19) 0.0840(18) 0.5891(17) 0.104(7) Uani d . . . 1 . .
    H H1S1 0.1324 0.0355 0.664 0.156 Uiso calc U . R 1 . .
    H H1S2 0.0391 0.0726 0.5471 0.156 Uiso calc U . R 1 . .
    H H1S3 0.1348 0.1642 0.6138 0.156 Uiso calc U . R 1 . .

loop_
    _atom_site_aniso_label
    _atom_site_aniso_U_11
    _atom_site_aniso_U_22
    _atom_site_aniso_U_33
    _atom_site_aniso_U_12
    _atom_site_aniso_U_13
    _atom_site_aniso_U_23
    C1 0.057(11) 0.085(12) 0.077(12) -0.004(10) -0.010(9) 0.020(10)
    C2 0.060(10) 0.077(11) 0.056(10) 0.013(9) -0.007(8) 0.015(8)
    C3 0.036(8) 0.089(11) 0.058(9) -0.011(7) -0.012(7) 0.030(8)
    C4 0.068(9) 0.083(11) 0.036(7) -0.002(8) -0.009(7) 0.014(7)
    C5 0.106(13) 0.108(13) 0.036(7) 0.068(11) 0.020(9) -0.012(8)
    C6 0.086(13) 0.120(15) 0.050(9) 0.002(11) -0.060(10) -0.020(10)
    C7 0.050(8) 0.044(8) 0.049(8) -0.018(6) 0.002(6) 0.007(7)
    C8 0.063(10) 0.062(9) 0.067(10) 0.023(9) 0.002(8) -0.012(8)
    C9 0.053(9) 0.066(10) 0.069(10) -0.018(8) 0.016(8) -0.026(8)
    C10 0.080(12) 0.041(8) 0.082(12) 0.003(8) 0.028(10) -0.009(8)
    C11 0.051(8) 0.050(8) 0.036(7) 0.013(7) 0.003(7) -0.003(7)
    C12 0.031(7) 0.089(11) 0.035(7) 0.016(8) -0.027(6) -0.015(7)
    C13 0.080(11) 0.059(10) 0.054(9) 0.035(10) -0.012(9) -0.014(9)
    C14 0.108(15) 0.070(11) 0.068(11) 0.062(12) 0.021(11) -0.015(10)
    C15 0.076(5) 0.078(5) 0.074(5) -0.002(3) 0.000(3) -0.001(3)
    C16 0.046(7) 0.050(9) 0.057(8) 0.003(7) -0.006(7) 0.003(7)
    C17 0.030(7) 0.076(11) 0.047(8) 0.002(7) -0.012(6) -0.010(8)
    C18 0.059(9) 0.047(8) 0.050(8) 0.004(7) -0.013(7) -0.013(7)
    C19 0.061(10) 0.069(10) 0.076(12) -0.013(9) -0.022(9) 0.023(9)
    C20 0.085(13) 0.113(16) 0.043(9) -0.032(12) -0.013(9) 0.018(10)
    C21 0.060(11) 0.109(14) 0.072(12) 0.001(11) 0.023(10) -0.018(11)
    C22 0.078(12) 0.074(11) 0.077(12) -0.015(10) -0.021(11) -0.002(11)
    N1 0.102(13) 0.137(15) 0.058(10) -0.084(11) -0.020(9) 0.009(10)
    N2 0.056(7) 0.045(7) 0.056(7) -0.031(6) 0.027(6) 0.001(5)
    N3 0.085(9) 0.060(8) 0.057(8) -0.015(8) -0.009(7) 0.006(7)
    N4 0.067(8) 0.057(7) 0.071(8) 0.011(7) -0.004(7) 0.001(7)
    N5 0.078(10) 0.064(9) 0.076(9) -0.030(8) -0.013(8) 0.030(7)
    N6 0.043(7) 0.054(7) 0.056(7) -0.010(6) -0.027(6) 0.001(6)
    O1 0.194(18) 0.175(16) 0.109(13) -0.033(14) -0.075(12) -0.028(12)
    O2 0.101(11) 0.178(15) 0.083(9) -0.067(10) 0.006(8) 0.021(9)
    O3 0.082(7) 0.055(6) 0.068(7) -0.004(6) 0.007(6) -0.003(5)
    O4 0.071(6) 0.071(7) 0.046(5) -0.004(6) 0.023(5) 0.006(5)
    O5 0.050(6) 0.058(6) 0.070(6) -0.003(5) 0.003(5) -0.021(5)
    S1 0.051(2) 0.062(2) 0.058(2) -0.002(2) -0.0042(18) 0.0058(19)
    O1S 0.099(9) 0.098(8) 0.063(7) -0.012(8) 0.018(7) -0.019(7)
    C1S 0.114(15) 0.113(17) 0.086(13) -0.060(14) 0.003(12) 0.023(12)

_geom_special_details                   
;
All esds (except the esd in the dihedral angle between two l.s. planes)
are estimated using the full covariance matrix.  The cell esds are taken
into account individually in the estimation of esds in distances, angles
and torsion angles; correlations between esds in cell parameters are only
used when they are defined by crystal symmetry.  An approximate (isotropic)
treatment of cell esds is used for estimating esds involving l.s. planes.
;

loop_
    _geom_bond_atom_site_label_1
    _geom_bond_atom_site_label_2
    _geom_bond_site_symmetry_2
    _geom_bond_distance
    _geom_bond_publ_flag
    C1 C2 . 1.39 ?
    C1 C6 . 1.39 ?
    C1 N1 . 1.439(15) ?
    C2 C3 . 1.39 ?
    C2 H2 . 0.93 ?
    C3 C4 . 1.39 ?
    C3 S1 . 1.728(8) ?
    C4 C5 . 1.39 ?
    C4 H4 . 0.93 ?
    C5 C6 . 1.39 ?
    C5 H5 . 0.93 ?
    C6 H6 . 0.93 ?
    C7 N2 . 1.438(15) ?
    C7 C10 . 1.520(19) ?
    C7 C8 . 1.552(18) ?
    C7 H7 . 0.98 ?
    C8 O5 . 1.426(16) ?
    C8 H8A . 0.97 ?
    C8 H8B . 0.97 ?
    C9 N2 . 1.442(16) ?
    C9 O5 . 1.453(15) ?
    C9 C12 . 1.477(19) ?
    C9 H9 . 0.98 ?
    C10 N5 . 1.462(18) ?
    C10 H10A . 0.97 ?
    C10 H10B . 0.97 ?
    C11 N5 . 1.315(17) ?
    C11 N3 . 1.378(16) ?
    C11 C12 . 1.402(19) ?
    C12 C13 . 1.42(2) ?
    C13 N4 . 1.328(17) ?
    C13 N6 . 1.433(18) ?
    C14 N4 . 1.28(2) ?
    C14 N3 . 1.39(2) ?
    C14 H14 . 0.93 ?
    C15 N6 . 1.395(17) ?
    C15 H15A . 0.96 ?
    C15 H15B . 0.96 ?
    C15 H15C . 0.96 ?
    C16 N6 . 1.443(16) ?
    C16 C17 . 1.501(17) ?
    C16 H16A . 0.97 ?
    C16 H16B . 0.97 ?
    C17 C22 . 1.35(2) ?
    C17 C18 . 1.355(17) ?
    C18 C19 . 1.423(19) ?
    C18 H18 . 0.93 ?
    C19 C20 . 1.36(2) ?
    C19 H19 . 0.93 ?
    C20 C21 . 1.40(2) ?
    C20 H20 . 0.93 ?
    C21 C22 . 1.38(2) ?
    C21 H21 . 0.93 ?
    C22 H22 . 0.93 ?
    N1 O2 . 1.181(18) ?
    N1 O1 . 1.22(2) ?
    N2 S1 . 1.658(12) ?
    N5 H5A . 0.86 ?
    O3 S1 . 1.445(10) ?
    O4 S1 . 1.393(9) ?
    O1S C1S . 1.391(19) ?
    O1S H1S . 0.82 ?
    C1S H1S1 . 0.96 ?
    C1S H1S2 . 0.96 ?
    C1S H1S3 . 0.96 ?

loop_
    _geom_angle_atom_site_label_1
    _geom_angle_atom_site_label_2
    _geom_angle_atom_site_label_3
    _geom_angle_site_symmetry_1
    _geom_angle_site_symmetry_3
    _geom_angle
    _geom_angle_publ_flag
    C2 C1 C6 . . 120.0 ?
    C2 C1 N1 . . 119.2(12) ?
    C6 C1 N1 . . 120.6(11) ?
    C3 C2 C1 . . 120.0 ?
    C3 C2 H2 . . 120.0 ?
    C1 C2 H2 . . 120.0 ?
    C2 C3 C4 . . 120.0 ?
    C2 C3 S1 . . 119.7(6) ?
    C4 C3 S1 . . 120.1(6) ?
    C5 C4 C3 . . 120.0 ?
    C5 C4 H4 . . 120.0 ?
    C3 C4 H4 . . 120.0 ?
    C6 C5 C4 . . 120.0 ?
    C6 C5 H5 . . 120.0 ?
    C4 C5 H5 . . 120.0 ?
    C5 C6 C1 . . 120.0 ?
    C5 C6 H6 . . 120.0 ?
    C1 C6 H6 . . 120.0 ?
    N2 C7 C10 . . 110.6(11) ?
    N2 C7 C8 . . 106.5(11) ?
    C10 C7 C8 . . 112.5(12) ?
    N2 C7 H7 . . 109.0 ?
    C10 C7 H7 . . 109.0 ?
    C8 C7 H7 . . 109.0 ?
    O5 C8 C7 . . 102.7(11) ?
    O5 C8 H8A . . 111.2 ?
    C7 C8 H8A . . 111.2 ?
    O5 C8 H8B . . 111.2 ?
    C7 C8 H8B . . 111.2 ?
    H8A C8 H8B . . 109.1 ?
    N2 C9 O5 . . 104.1(10) ?
    N2 C9 C12 . . 115.8(12) ?
    O5 C9 C12 . . 110.3(12) ?
    N2 C9 H9 . . 108.8 ?
    O5 C9 H9 . . 108.8 ?
    C12 C9 H9 . . 108.8 ?
    N5 C10 C7 . . 114.9(12) ?
    N5 C10 H10A . . 108.5 ?
    C7 C10 H10A . . 108.5 ?
    N5 C10 H10B . . 108.5 ?
    C7 C10 H10B . . 108.5 ?
    H10A C10 H10B . . 107.5 ?
    N5 C11 N3 . . 112.0(12) ?
    N5 C11 C12 . . 128.9(13) ?
    N3 C11 C12 . . 119.1(13) ?
    C11 C12 C13 . . 117.7(12) ?
    C11 C12 C9 . . 123.3(13) ?
    C13 C12 C9 . . 119.0(14) ?
    N4 C13 C12 . . 121.9(14) ?
    N4 C13 N6 . . 116.3(14) ?
    C12 C13 N6 . . 121.6(12) ?
    N4 C14 N3 . . 126.2(17) ?
    N4 C14 H14 . . 116.9 ?
    N3 C14 H14 . . 116.9 ?
    N6 C15 H15A . . 109.5 ?
    N6 C15 H15B . . 109.5 ?
    H15A C15 H15B . . 109.5 ?
    N6 C15 H15C . . 109.5 ?
    H15A C15 H15C . . 109.5 ?
    H15B C15 H15C . . 109.5 ?
    N6 C16 C17 . . 114.1(11) ?
    N6 C16 H16A . . 108.7 ?
    C17 C16 H16A . . 108.7 ?
    N6 C16 H16B . . 108.7 ?
    C17 C16 H16B . . 108.7 ?
    H16A C16 H16B . . 107.6 ?
    C22 C17 C18 . . 117.6(15) ?
    C22 C17 C16 . . 118.6(14) ?
    C18 C17 C16 . . 123.8(12) ?
    C17 C18 C19 . . 121.5(13) ?
    C17 C18 H18 . . 119.2 ?
    C19 C18 H18 . . 119.2 ?
    C20 C19 C18 . . 119.8(16) ?
    C20 C19 H19 . . 120.1 ?
    C18 C19 H19 . . 120.1 ?
    C19 C20 C21 . . 118.6(15) ?
    C19 C20 H20 . . 120.7 ?
    C21 C20 H20 . . 120.7 ?
    C22 C21 C20 . . 119.2(16) ?
    C22 C21 H21 . . 120.4 ?
    C20 C21 H21 . . 120.4 ?
    C17 C22 C21 . . 123.3(17) ?
    C17 C22 H22 . . 118.3 ?
    C21 C22 H22 . . 118.3 ?
    O2 N1 O1 . . 123.3(17) ?
    O2 N1 C1 . . 119.7(17) ?
    O1 N1 C1 . . 116.7(18) ?
    C7 N2 C9 . . 104.3(11) ?
    C7 N2 S1 . . 116.2(9) ?
    C9 N2 S1 . . 118.2(9) ?
    C11 N3 C14 . . 116.8(13) ?
    C14 N4 C13 . . 118.3(16) ?
    C11 N5 C10 . . 132.8(12) ?
    C11 N5 H5A . . 113.6 ?
    C10 N5 H5A . . 113.6 ?
    C15 N6 C13 . . 116.2(12) ?
    C15 N6 C16 . . 116.2(12) ?
    C13 N6 C16 . . 118.5(11) ?
    C8 O5 C9 . . 109.0(10) ?
    O4 S1 O3 . . 120.2(6) ?
    O4 S1 N2 . . 105.7(5) ?
    O3 S1 N2 . . 106.9(6) ?
    O4 S1 C3 . . 107.2(5) ?
    O3 S1 C3 . . 107.9(6) ?
    N2 S1 C3 . . 108.5(5) ?
    C1S O1S H1S . . 109.5 ?
    O1S C1S H1S1 . . 109.5 ?
    O1S C1S H1S2 . . 109.5 ?
    H1S1 C1S H1S2 . . 109.5 ?
    O1S C1S H1S3 . . 109.5 ?
    H1S1 C1S H1S3 . . 109.5 ?
    H1S2 C1S H1S3 . . 109.5 ?
